# Supplementary material for: High-utility conserved avian microsatellite markers enable parentage and population studies across a wide range of species
Source: BMC Genomics. 2013 Mar 15;14:176. doi: 10.1186/1471-2164-14-176 (PMC3738869; doi:10.1186/1471-2164-14-176)
Supplement: Additional file 1 — Genotypes observed for 12 species at 24 CAM loci. [file 1471-2164-14-176-S1.xls]

## Sheet: CAM genotypes
Dawson et al. Additional file 3 - Genotypes observed for 12 species at 24 CAM loci
Species	Sample Name	Reliable data	Included in spp summary	Z-002* sex	P2-P8† sex	sex (morph)	nest	popns included	GenDist to ZF	Genotyped by	Z-002A	Z-002A*	Z-002B*	Z-002B*	Z-002B*	Z-002B*	Z-002C*	Z-002C*	Z-002D*	Z-002D*	Z-002E*	Z-002E*	P2/P8†	P2/P8†	Z-043B‡	Z-043B‡	CAM-01.	CAM-01.	CAM-02.	CAM-02.	CAM-03.	CAM-03.	CAM-04.	CAM-04.	CAM-05.	CAM-05.	CAM-06.	CAM-06.	CAM-07.	CAM-07.	CAM-08.	CAM-08.	CAM-09.	CAM-09.	CAM-10.	CAM-10.	CAM-11 (Z-linked).	CAM-11 (Z-linked).	CAM-12.
Genotyper details=																															GH genotyped CAM-03 in 10 species (all except zebra finch, sparrow and pipit)																GH genotyped CAM-11 in 10 species
EXPECTED SIZE Zebra finch-chicken hybrid (bp)		y	y						0																		326		375		209		286		398		287		237		224		338		201		147		370
ZEBRA FINCH
Zebra finch	(summary 12 individ tested)	y	y					1	0	ADB																	P		P		P		P		P		P		P		M		P		P		P		P
Zebra finch	ZF01_Y_1000F	y	y			female		1	0	ADB	n/a	n/a	n/a	n/a			n/a	n/a	n/a	n/a	n/a	n/a					322	345	371	379	206	206	278	282	fail weak	fail weak	fail weak	fail weak	249	249	220	220	314	317	197	197	147	147	378
Zebra finch	ZF01_Y_1157M	y	y			male		1	0	ADB	n/a	n/a	n/a	n/a			n/a	n/a	n/a	n/a	n/a	n/a					308	316	371	381	174	200	282	282	210	223	283	291	233	261	220	220	317	317	193	210	145	145	377
Zebra finch	ZF01_Y_1191M	y	y			male		1	0	ADB	n/a	n/a	n/a	n/a			n/a	n/a	n/a	n/a	n/a	n/a					322	322	365	375	200	269	282	284	208	210	283	289	233	261	220	220	318	324	199	210	150	157	378
Zebra finch	ZF01_Y_1193F	y	y			female		1	0	ADB	n/a	n/a	n/a	n/a			n/a	n/a	n/a	n/a	n/a	n/a					306	322	371	377	185	185	278	282	206	221	289	295	250	261	220	220	318	324	189	197	145	145	374
Zebra finch	ZF01_Y_1201F	y	y			female		1	0	ADB	n/a	n/a	n/a	n/a			n/a	n/a	n/a	n/a	n/a	n/a					306	322	371	371	189	189	278	282	206	221	289	295	250	261	220	220	314	324	187	197	145	145	374
Zebra finch	ZF01_Y_1218M	y	y			male		1	0	ADB	n/a	n/a	n/a	n/a			n/a	n/a	n/a	n/a	n/a	n/a					314	316	365	371	200	200	282	282	fail weak	fail weak	283	289	250	252	220	220	320	320	199	210	145	152	377
Zebra finch	ZF01_Y_1241F	y	y			female		1	0	ADB	n/a	n/a	n/a	n/a			n/a	n/a	n/a	n/a	n/a	n/a					306	322	fail no amp	fail no amp	169	200	278	282	fail weak	fail weak	fail weak	fail weak	261	265	220	220	318	318	183	191	157	157	371
Zebra finch	ZF01_Y_1247F	y	y			female		1	0	ADB	n/a	n/a	n/a	n/a			n/a	n/a	n/a	n/a	n/a	n/a					306	322	371	385	168	200	282	282	fail weak	fail weak	fail weak	fail weak	261	265	220	220	317	319	183	197	145	145	378
Zebra finch	ZF01_Y_1262F	y	y			female		1	0	ADB	n/a	n/a	n/a	n/a			n/a	n/a	n/a	n/a	n/a	n/a					316	316	365	371	181	181	282	282	206	223	291	295	261	261	220	220	316	324	197	197	152	152	377
Zebra finch	ZF01_Y_1370F	y	y			female		1	0	ADB	n/a	n/a	n/a	n/a			n/a	n/a	n/a	n/a	n/a	n/a					306	308	373	377	185	185	282	282	fail no amp	fail no amp	fail no amp	fail no amp	250	261	220	220	315	315	197	210	145	145	390
Zebra finch	ZF01_Y_1529M	y	y			male		1	0	ADB	n/a	n/a	n/a	n/a			n/a	n/a	n/a	n/a	n/a	n/a					314	322	375	389	177	238	282	282	210	220	283	285	233	261	220	220	318	319	fail sizing	fail sizing	148	152	378
Zebra finch	ZF01_Y_1579M	y	y			male		1	0	ADB	n/a	n/a	n/a	n/a			n/a	n/a	n/a	n/a	n/a	n/a					306	316	365	371	200	200	278	282	208	208	285	285	261	265	220	220	fail	fail	199	210	150	150	371
Zebra finch	chromosome location based on genotyping																																														Z-linked in zebra finch
HOUSE SPARROW
House sparrow	(summary 12 individ tested)	y	y					1	8.5	ADB	ADB		ADB		GJH		ADB		ADB		ADB, GJH repeated=same						P		P		P		M		P		P		P		M		P, repeated (was no amp)		P		P		P
House sparrow	HS05F	y	y	female		female		1	8.5	ADB	210	222	238	249	239	250	267	267	116	127	117	117					299	303	346	351	156	164	273	273	204	207	284	284	243	255	220	220	284	288	192	194	137	137	351
House sparrow	HS10F	y	y	female		female		1	8.5	ADB	210	222	238	249	239	250	267	267	116	127	117	117					299	303	350	350	158	158	273	273	193	204	284	284	243	255	220	220	284	288	188	192	131	131	351
House sparrow	HS16M	y	y	female		male		1	8.5	ADB	210	222	238	249	239	250	267	267	116	127	117	117					299	299	349	353	174	174	273	273	203	208	284	286	243	255	220	220	284	288	192	194	135	135	351
House sparrow	HS20M	y	y	male		male		1	8.5	ADB	222	222	249	249	250	250	267	267	127	127	117	117					303	303	351	353	152	158	273	273	192	203	284	284	243	257	220	220	288	288	192	194	131	131	351
House sparrow	HS32M	y	y	male		male		1	8.5	ADB	222	222	249	249	250	250	267	267	127	127	117	117					299	303	351	351	158	158	273	273	201	204	283	284	255	255	220	220	284	288	188	194	131	135	355
House sparrow	HS38M	y	y	male		male		1	8.5	ADB	222	222	249	249	250	250	267	267	127	127	117	117					299	306	351	353	158	158	273	273	202	204	284	284	255	255	220	220	284	288	188	194	131	135	355
House sparrow	HS44F	y	y	female		female		1	8.5	ADB	210	222	238	249	239	250	267	267	116	127	117	117					300	304	351	353	154	174	273	273	207	208	284	284	237	253	220	220	284	288	190	192	fail no amp	fail no amp	355
House sparrow	HS50M	y	y	male		male		1	8.5	ADB	222	222	249	249	250	250	267	267	127	127	117	117					299	303	351	351	172	174	273	273	?	203	284	284	243	255	220	220	284	284	fail sizing	fail sizing	131	137	351
House sparrow	HS52M	y	y	male		male		1	8.5	ADB	222	222	249	249	250	250	267	267	127	127	117	117					303	303	fail messy	fail messy	158	172	273	273	192	203	284	286	237	243	220	220	284	285	192	196	133	135	349
House sparrow	HS53M	y	y	male		male		1	8.5	ADB	222	222	249	249	250	250	267	267	127	127	117	117					299	303	351	353	160	172	273	273	fail sizing	fail sizing	fail sizing	fail sizing	237	239	220	220	284	285	192	194	133	135	349
House sparrow	HS54M	y	y	male		male		1	8.5	ADB	222	222	249	249	250	250	267	267	127	127	117	117					299	303	351	351	156	172	273	273	?		284	284	237	243	220	220	284	289	190	198	131	135	355
House sparrow	HS55F	y	y	female		female		1	8.5	ADB	210	222	238	249	239	250	267	267	116	127	117	117					300	304	351	351	174	178	273	273	192	203	284	284	243	243	220	220	284	289	194	194	131	131	351
House sparrow	chromosome location based on genotyping																																														Z-linked in house sparrow
BERTOLET'S PIPIT
Berolet's pipit	1	y	y		male (corrected)				8.3	LGS																	298	298	361	363	151	153	287	287	213	215	288	288	259	259	219	221	298	298	185	189	142	147	348
Berolet's pipit	2	y	y		male				8.3	LGS																	296	299	362	371	165	167	281	283	210	210	286	286	0	0	219	219	298	298	188	188	142	149	348
Berolet's pipit	3	y	y		male				8.3	LGS																	298	298	361	371	151	153	287	288	215	215	288	288	259	259	221	221	298	298	177	177	147	147	348
Berolet's pipit	4	y	y		female				8.3	LGS																	298	298	350	361	153	167	287	287	215	215	288	288	259	259	221	221	298	298	183	191	149	149	348
Berolet's pipit	chromosome location based on genotyping																														reran at TD (GJH) and normal 56C and both worked																Bert Pipit Z linked in 9 females and 10 males
CHAFFINCH																																									Chaffinch reran by GH (only 1 homo individual amped originally)
Chaffinch	3	y	y	female					10	JP and GJH	210	222							116	127							299	303	351	351	128	128	280	280	203	206	282	282	235	235	222	222	303	303	180	192	156	156	353
Chaffinch	6	y	y	male					10	JP and GJH	222	222							127	127									351	352	128	128	280	280	203	207	282	282	235	241	222	222	303	303			142	156
Chaffinch	9	y	y	female					10	JP and GJH	210	222							116	127									351	361	128	128	280	280	201	213	282	286	241	241	222	222					156	156	351
Chaffinch	17	y	y	male					10	JP and GJH	222	222							127	127							306	312	350	350	128	128			204	207	282	282	231	241	220	222							351
Chaffinch	chromosome location based on genotyping																																														Chaffinch could be Z-linked
BULLFINCH																																							Bullfinch reran by GH (only 1 homo individual amped originally)		Bullfinch reran by GH (3 individuals only amped first time)		Bullfinch reran by GH (3 individuals only amped first time)
Bullfinch	BF11	y	y	male				1	10	JP and GJH	222	222							127	127							327	331	377	379	134	134	283 (rerun)	283	232	240	292	292	245	245	222	222	315	315	183	189	150 (rerun)	153	346
Bullfinch	BF13	y	y	female				1	10	JP and GJH	210	222							127	127									377	402	134	134	283	283	232	232	291	291	245	262	222	222	315	315	183	187	157	157	346
Bullfinch	BF15	y	y	female				1	10	JP and GJH	210	222							127	127							319	319	379	398	134	134	283	283	230	232	291	293	245	258	222	222	315	315			150	150	346
Bullfinch	BF16	y	y	female				1	10	JP and GJH	210	222							127	127							319	327	375	379	134	134	281	283	230	246	291	291	245	258	222	222	315	315	180	185	157	157	346
Bullfinch	chromosome location based on genotyping																																														Bullfinch could be Z-linked
GREAT TIT
Great tit	GT249	y	y	female					11.1	JP and GJH	217	222							123	127							300	300	336	336	136	136	279	279	226	230	282	282	233	233	219	219	303	303	182	189	314	314	341
Great tit	GT254	y	y	male					11.1	JP and GJH	222	222							127	127							298	300	337	337	134	136			234	250	282	282	233	233	219	219			180	185	314	314	341
Great tit	GT256	y	y	male					11.1	JP and GJH	222	222							127	127							298	300	336	337	134	136	279	279	230	250	282	282			219	219	303	303	185	187	314	314	341
Great tit	GT257	y		male					11.1	JP and GJH	222	222							127	127							298	300	336	336	136	138			209	228	282	282	233	233	219	219	303	303	185	189	314	314	341
Great tit	chromosome location based on genotyping
BLACKBIRD
Blackbird	M534	y	y	female				1	11.7	JP and GJH	212	222							117	127							312 (rerun)	349	359	359	156	166	271	271	245	245	no amp (rerun)	no amp			219	219	no amp (rerun)	no amp	191	191	129	129	342
Blackbird	M614	y	y	male				1	11.7	JP and GJH	222	222							127	127							347	347	357	359	160	164	271	271	250	250	no amp	no amp	241	241	219	219	no amp	no amp	188	188	129	129	342
Blackbird	M635	y	y	female				1	11.7	JP and GJH	212	222							117	127							312	357	359	359	153	166	271	271	247	247	no amp	no amp	241	241	219	219	no amp	no amp	188	191	129	129	342
Blackbird	M730	y	y	male				1	11.7	JP and GJH	222	222							127	127							344	366	359	359	148	153	271	271	244	254	no amp	no amp	241	241	219	219	no amp	no amp	188	188	129	129	342
Blackbird	chromosome location based on genotyping
RIFLEMAN																																			Rifleman reran still no amp by GH
Rifleman	rf01	y	NO			f			19.7	SH																	298	298	346	346	118	118	266	266	no amp (rerun)	no amp	288	291	242	252	215	215	324	324	190	190	163	163	342
Rifleman	rf054	y	NO			m			19.7	SH																	298	298	346	346	118	118	266	266	no amp	no amp	288	288	242	242	215	226	324	324	190	190	165	167
Rifleman	rf068	y	NO			f			19.7	SH																	298	298	346	346	118	118	266	266	no amp	no amp	288	291	242	242	215	215	324	324	190	190	163	163	342
Rifleman	rf072	y	NO			m			19.7	SH																	298	298	346	346	118	118	266	266	no amp	no amp	288	291	236	242	215	215	324	324	190	190	163	163	346
Rifleman	chromosome location based on genotyping																																														Rifleman= Z-linked in 11 females and 13 males
PASSERINE SUMMARY
Number of PASSERINE species tested																												8		8		8		8		8		8		8		8		8		8		8
Number of PASSERINE species amplifying																												8		8		8		8		7		7		8		8		7		8		8
Percent of PASSERINE species amping																												100		100		100		100		88		88		100		100		88		100		100
Number of PASSERINE species polymorphic in 4 individuals																												7		7		5		3		7		6		5		3		2		7		7
Percent of PASSERINE spp polym of those amplifying in 4 individuals																												88		88		63		38		100		86		63		38		29		88		88
LEACHS STORM-PETREL (5-6 from 4 diff popns, 21-24 individuals tested one pop)		y	y	female		summary		4	21.6	AWJB	Tony				GJH		GJH				GJH						M	(296, 296)	P	(342-345)	M	(132, 132)	M	(272, 272)	P	(203-206)	P	9273-284)	M	(212, 212)	P	(222, 224)	M?	275, 275	M?	275, 275	not tested		P
Leachs storm petrel (5-6 from 4 diff popns, 21-24 individuals tested one pop)	B05	y	y	female		F	Baccalieu	4	21.6	AWJB	216	222			244	250	362	368	120	127	117	117					296	296	343	343	reran, 132	132	272	272	204	204	275	280	212	212	222	222	275	275	275	275	113	113	336
Leachs storm petrel (5-6 from 4 diff popns, 21-24 individuals tested one pop)	B06	y	y	male		M	Baccalieu	4	21.6	AWJB	222	222			250	250	368	368	127	127	117	117					296	296	344	345	132	132	272	272	203	204	273	275	212	212	222	222	275	275	275	275	135	135	336
Leachs storm petrel (5-6 from 4 diff popns, 21-24 individuals tested one pop)	GIB06	y	y	male		F (mistake in field sexing)	GullIsland	4	21.6	AWJB	222	222			250	250	368	368	127	127	117	117					296	296	343	343	132	132	272	272	204	204	280	282	212	212	222	222	275	275	275	275	138	138	327
Leachs storm petrel (5-6 from 4 diff popns, 21-24 individuals tested one pop)	SKB02	y	y	male		F (mistake in field sexing)	StKilda	4	21.6	AWJB	222	222			250	250	368	368	127	127	117	117					296	296	343	343	132	132	272	272	203	204	275	280	212	212	222	222	275	275	275	275	138	138	336
Leachs storm petrel (5-6 from 4 diff popns, 21-24 individuals tested one pop)	SKB16	y	y	male		M	StKilda	4	21.6	AWJB	222	222			250	250	368	368	127	127	117	117					296	296	343	343	132	132	272	272	204	204	275	275	212	212	222	222	275	275	275	275	138	143	336
Leachs storm petrel (5-6 from 4 diff popns, 21-24 individuals tested one pop)	VIB04	y	y	female		F	Vestman	4	21.6	AWJB	216	222			244	250	362	368	120	127	117	117					296	296	343	343	132	132	272	272	203	204	275	280	212	212	222	224	275	275	275	275	113	113	327
Leachs storm petrel	chromosome location based on genotyping	y	y			12 female, 12 male	GullIsland																						most homo, 1 fem het						most homo, 0 fem het		AUTOSOMAL				monomorphic in GullIsland population						Z and W-linked in petrel (ie sex-typing) has been run in more individuals (Bicknell pers. Comm.)		AUTOSOMAL
BARN OWL
Barn owl	59_04	y	y	female				1	22.5	JP and GJH	217	222							118	127							310	310	no amp (rerun)	no amp	134	134	280 (rerun)	280	236	236	273	273	218	218	220	220	404 (rerun)	404	no amp (rerun)		464 (rerun=213, 350)	464	345
Barn owl	60_04	y	y	female				1	22.5	JP and GJH	217	222							118	127							309	310	no amp	no amp	134	134	280	280	233	233	273	275					404	404	no amp (rerun)		350 (rerun=213, 350)	350	345
Barn owl	65_04	y	y	female				1	22.5	JP and GJH	217	222							118	127									no amp	no amp	134	134	277	280	228	232	278	278	218	218	220	220			no amp (was 99)	99	350 (rerun=213, 350)	350	345
Barn owl	66_04	y	y	male				1	22.5	JP and GJH	222	222							127	127									no amp	no amp	134	134	277	280	223	228	275	278	218	218	220	220	404	404	no amp (was 432)	432			345
Barn owl	chromosome location based on genotyping																																														Barn owl could be Z or W-linked in barn owl (and only the W allele amplifies)
ROLLER		y	y			summary		1	25	MM-M & DM-G									sex-typing		sex-typing		sex-typing		sex-typing		mono		mono		mono		mono		mono		GJH reran, DM-G had spurious peaks		mono		no amp (reran by GJH, DM-G had spurious peaks)		roller reran was spurious peaks		mono		poly		poly
Roller	1	y	y			Male	381	1	25	MM-M & DM-G									125	125	117	117	372	372	270	270	345	345	341	341	394	394	276	276	153	153	polymorphic, 261, 264, 267 in 6 different indivdials (no's 25-32 inclusive)		212	212	no amp in 6 different indivdials (no's 25-32 inclusive)		all 311 in 6 different indivdials (no's 25-32 inclusive)		296	296	129	129	341
Roller	2	y	y			Male	553	1	25	MM-M & DM-G									125	125	117	117	372	372	270	270	345	345	341	341	394	394	276	276	153	153	polymorphic		212	212			expect 311	expect 311	296	296	127	127	343
Roller	3	y	y			Female	553	1	25	MM-M & DM-G									118	125	117	118	351	372	264	270	345	345	341	341	394	394	276	276	153	153	polymorphic		212	212			expect 311	expect 311	296	296	127	127	343
Roller	4	y	y			Male	553	1	25	MM-M & DM-G									125	125	117	117	372	372	270	270	345	345	341	341	394	394	276	276	153	153	polymorphic		212	212			expect 311	expect 311	296	296	127	127	343
Roller	23-30 individuals tested	y	y			22 female, 28 male	8 different nests	1	25	DM-G																																					P	(127-129)	P
Roller	chromosome location based on genotyping	y	y																																												defo Z-linked in roller - has been run in more individuals (DMG pers. Comm.)		AUTOSOMAL
CHICKEN															GJH		GJH				GJH																						chicken products too small
Chicken	C03	y	y	female				1	28	JP and GJH	224	224			249	251	367	370	129	129	115	117					325 (rerun)	325	346	346	153	153	275 (rerun)	275	197	197	rerun, 278	278	235	235	reran, 219	219	166 (rerun twice)	193	186	186	117	117
Chicken	C04	y	y	female				1	28	JP and GJH	224	224			249	251	367	370	129	129	115	117					325	325	346	346	153	153	275	275	197	197	278	278	235	235	219	219	166	193	186	186	117	117	346
Chicken	C24	y	y	female				1	28	JP and GJH	224	224			249	251	367	370	129	129	117	117					323	325	346	346	153	153	275	275	194	197	278	278			219	219	166	193			117	117	346
Chicken	C25	y	y	male				1	28	JP and GJH	224	224			251	251	370	370	129	129	117	117					323	325	346	346	153	163	275	275	197	197	278	278	235	235	219	219	166	193			117	117	346
NON-PASSERINE SUMMARY
Total number of species tested																												4		4		4		4		4		4		4		4		4		4		4
Total number of species amplifying																												4		3		4		4		4		4		10		3		.4.		3		4
Total percent of species amping																												100		75		100		100		100		100		100		75		100		75		100
Total number of species polymorphic																												2		1		1		1		3		3		0		1		1		0		3
Total percent of spp polym of those amplifying																												50		33		25		25		75		75		0		33		25		0		75
ALL SPECIES SUMMARY
Total number of species tested																												12		12		12		12		12		12		12		12		12		12		12
Total number of species amplifying																												12		11		12		12		11		12		12		11		.11.		11		12
Total percent of species amping																												100		92		100		100		92		100		100		92		92		92		100
Total number of species polymorphic																												9		8		6		4		10		11		5		4		3		7		10
Total percent of spp polym of those amplifying																												25		73		50		33		91		92		42		36		27		63		83
*Z002 sex-typing marker set (Dawson DA: Genomic analysis of passerine birds using conserved microsatellite loci. PhD thesis. University of Sheffield, UK; 2007.)
†P2-P8 sex-typing marker set (Griffiths R, Double MC, Orr K, Dawson RJG: A DNA test to sex most birds. Molecular Ecology 1998, 7:1071–1075.)
‡Z-43B sex-typing marker (Dawson et al. unpublished)
[truncated: 38 more columns]

## Sheet: Summary
Summary Details of the amplification and polymorphism of the CAM primer sets in 12 species*
	CAM-01	CAM-02	CAM-03	CAM-04	CAM-05	CAM-06	CAM-07	CAM-08	CAM-09	CAM-10	CAM-11	CAM-12
Zebra finch (captive)	P	P	P	P	P	P	P	M	P	P	P	P
House sparrow	P	P	P	M	P	P	P	M	P	P	P	P
Berthelot’s pipit	P	P	P	P	P	P	M	P	M	P	P	M
Chaffinch	P	P	M	M	P	P	P	P	M	P	P	P
Eurasian bullfinch	P	P	M	P	P	P	P	M	M	P	P	P
Great tit	P	P	P	M	P	M	M	M	M	P	M	M
European blackbird	P	P	P	M	P	0	M	M	0	P	M	M
Rifleman	M	M	M	M	0	P	P	P	M	M	P	P
Leach’s storm-petrel	M	P	M	M	P	P	M	P	M	M	P	P
Barn owl	P	0	M	P	P	P	M	M	M	0	P	M
European roller	M	M	M	M	M	P	M	0	M	M	P	P
Chicken (domestic)	P	M	P	M	P	M	M	M	P	M	M	P
	CAM-13	CAM-14	CAM-15	CAM-16	CAM-17	CAM-18	CAM-19	CAM-20	CAM-21	CAM-22	CAM-23	CAM-24
Zebra finch (captive)	P	P	M #	P	P	P	P	P	P	P	P	P
House sparrow	P	M	P	M #	P	P	P	P	P	0	P	M
Berthelot’s pipit	P	P	P	M	P	P	P	M	M	0	P	M
Chaffinch	P	P	P	P	P	P	P	P	P	0	P	M
Eurasian bullfinch	P	P	P	M	M	M	P	P	P	0	M	M
Great tit	P	M	P	P	P	P	P	P	0	M	P	M
European blackbird	P	M	P	P	P	P	P	P	0	0	M	M
Rifleman	P	P	P	P	P	M	P	P	M	M	P	P
Leach’s storm-petrel	P	P	M	M	P	P	P	P	0	M	M	P
Barn owl	P	M	M	M	M	M	P	M	M	M	M	M
European roller	P	M	P	P	P	P	M	M	M	M	M	P
Chicken (domestic)	M	P	P	M	P	M	M	M	M	P	M	M
*data is based on the genotyping of 4 individuals per species and is following the rechecking of all PCR failures.
Allele sizes were assigned after the amplified fragments were separated on an ABI3730 DNA Analyzer;
#, polymorphism was observed when tested in additional individuals (see text);
0, no amplification;
M, monomorphic;
P, polymorphic.
