# Supplementary material for: High-utility conserved avian microsatellite markers enable parentage and population studies across a wide range of species
Source: BMC Genomics. 2013 Mar 15;14:176. doi: 10.1186/1471-2164-14-176 (PMC3738869; doi:10.1186/1471-2164-14-176)
Supplement: Additional file 7 — Estimated null allele frequencies at CAM loci for six species. [file 1471-2164-14-176-S7.xls]

## Sheet: Summary
Dawson et al. Additional file 7 - Estimated null allele frequencies at CAM loci for six species
Species	Genetic dist to ZF	Population	n	Locus set	no. loci tested	no. loci with estimated null allele freq over 0.1	% loci with estimated null allele freq. over 0.1	no. loci deviating from HWE (p<0.1)	% loci deviating from HWE (p<0.1)	Source
Berthelot's pipits	8.3	Selvagem Grande	27 - 30	CAM	6	1	17	0	0	This study
Berthelot's pipits	8.3	Selvagem Grande	24	TG	5	1	20	1	20	This study
Rifleman	19.7	Kowhai Bush in Kaikoura, New Zealand	23 - 24	CAM	12	2	17	3	25	This study
Rifleman	19.7	Kowhai Bush in Kaikoura, New Zealand	23 - 24	TG	7	2	29	2	29	This study
Leach’s storm petrel	21.6	Gull Island (Witless Bay), Newfoundland	21 - 26 (48)	CAM	11	5	45	7	64	This study
Leach’s storm petrel	21.6	Gull Island (Witless Bay), Newfoundland	20 - 24	TG	11	5	45	4	36	Bicknell et al. 2011
Roller	25	Guadix region, southeastern Spain	23 - 30	CAM	8	4	50	4	50	This study
Roller	25	Guadix region, southeastern Spain	21 - 29	TG	11	2	18	2	18	This study

## Sheet: Data
Locus	Species	n	k	1bp jumping alleles	Expected allele size ZF (bp)	Allele size range (bp)	HObs	HExp	HWE (GenePop)	F(Null)
CAM-02	Berthelot's pipit	30	10	No	373	351-377	0.733	0.789	0.3	0.0162
CAM-04	Berthelot's pipit	30	4	No	283	275-289	0.6	0.546	0.28	-0.0371
CAM-08	Berthelot's pipit	30	2	No	224	220, 222	0.4	0.506	0.12	0.1089
CAM-13	Berthelot's pipit	29	2	Yes	233	209, 210	0.138	0.131	1	-0.0271
CAM-18	Berthelot's pipit	27	4	No	342	342-348	0.556	0.637	1	0.0555
CAM-23	Berthelot's pipit	30	8	No	147	124-148	0.7	0.819	1	0.0732
TG01-040	Berthelot's pipit	29	4	Yes	285	287, 288, 289, 290	0.5862	0.6201	0.5928	0.0167
TG01-147	Berthelot's pipit	28	2	No	283	258, 260	0.2143	0.1948	1	-0.0507
TG03-002	Berthelot's pipit	26	2	No	127	122, 126	0	0.362	0	0.9926
TG03-098	Berthelot's pipit	28	2	Yes	235	234, 235	0.5714	0.4675	0.4088	-0.1089
TG06-009	Berthelot's pipit	29	2	No	127	221, 123	0.2759	0.3339	0.5656	0.0866
CAM-06	Rifleman	23	4	yes	284	287-291	0.609	0.612	0.4991	-0.033
CAM-07	Rifleman	23	4	no	234	236-252	0.696	0.683	0.8571	-0.028
CAM-08	Rifleman	24	2	no	224	215, 226	0.708	0.467	0.0199	-0.2151
CAM-11 (Z-linked)	Rifleman	10 F	2	no	147	163, 167	0	0	not applicable	not applicable
CAM-11 (Z-linked)	Rifleman	13 M	3	no	147	163, 165, 167	0.538	0.563	0.3345	0.021
CAM-11 (Z-linked)	Rifleman	24 (M&F)	3	no	147	163-167	not applicable	not applicable	not applicable	not applicable
CAM-12	Rifleman	23	3	no	370	342-346	0.348	0.382	0.2583	0.0595
CAM-13	Rifleman	23	4	yes	233	229-236	0.261	0.708	0	0.4658
CAM-15	Rifleman	24	6	no	266	273-287	0.833	0.758	0.6731	-0.0664
CAM-16	Rifleman	24	8	no	290	285-304	0.917	0.836	0.4347	-0.062
CAM-17	Rifleman	24	2	no	209	190, 192	0.417	0.454	1	0.0323
CAM-19	Rifleman	24	2	no	231	204, 206	0.208	0.254	0.4005	0.0892
CAM-20	Rifleman	24	4	yes	194	202-206	0.458	0.676	0.0092	0.1927
CAM-24	Rifleman	24	2	no	119	104, 106	0.0833	0.0816	1	-0.0122
TG01-147	Rifleman	24	2	no	283	278, 280	0.667	0.511	0.2195	-0.1429
TG03-034	Rifleman	24	2	no	178	177, 179	0.208	0.467	0.0091	0.3742
TG04-004	Rifleman	23	2	no	173	164, 166	0.565	0.511	0.6891	-0.0612
TG05-046	Rifleman	24	2	no	337	341, 343	0.208	0.311	0.1522	0.1878
TG11-011	Rifleman	23	10	yes	223	204-215	0.826	0.843	0.0012	-0.0104
TG13-009	Rifleman	24	2	no	195	197, 199	0.5	0.479	1	-0.0323
TG13-017	Rifleman	23	3	no	300	237-241	0.696	0.581	0.5995	-0.1179
CAM-02	Leach’s storm-petrel	24	4	-	373	342-345‡	0.17	0.53	<0.001*	0.522
CAM-05 (Z-linked in petrel)	Leach’s storm-petrel	22 F	2	-	216	203, 204‡	0	0	not applicable	not applicable
CAM-05 (Z-linked in petrel)	Leach’s storm-petrel	21 M	3	-	216	203-206	0.04	0.4	<0.001*	-0.813
CAM-06	Leach’s storm-petrel	24	10	-	284	273-284	0.58	0.84	<0.001*	0.178
CAM-11 (Z-linked)	Leach’s storm-petrel	22 F	1§	-	147	113	0	0	not applicable	not applicable
CAM-11 (Z-linked)	Leach’s storm-petrel	26 M	4	-	147	134-145	0.65	0.59	0.297	-0.057
CAM-12	Leach’s storm-petrel	24	3	-	370	327-338	0.33	0.3	1	-0.084
CAM-13	Leach’s storm-petrel	24	3	-	233	216-218‡	0.33	0.68	<0.001*	0.326
CAM-17	Leach’s storm-petrel	24	7	-	209	193-202‡	0.25	0.7	<0.001*	0.493
CAM-18	Leach’s storm-petrel	21	2	-	342	340, 342	0.58	0.51	0.68	-0.08
CAM-19 (Not Z-linked)	Leach’s storm-petrel	22F	5	-	231	216-224	0.27	0.26	1	-0.065
CAM-19 (Not Z-linked)	Leach’s storm-petrel	26M	5	-	231	216-224	0.46	0.48	0.19	0.041
CAM-20	Leach’s storm-petrel	24	4	-	194	177-181	0.54	0.7	0.01	0.127
CAM-24	Leach’s storm-petrel	24	9	-	119	88-118	0.88	0.88	0.01	-0.01
TG01-077	Leach’s storm-petrel	24	3	-	153	153-155‡	0.67	0.67	0.007	-0.006
TG02-120	Leach’s storm-petrel	24	3	-	230	236-244	0.44	0.52	0.568	0.046
TG03-034	Leach’s storm-petrel	23	2	-	178	177-179	0.09	0.16	0.131	0.289
TG04-004	Leach’s storm-petrel	23	5	-	166	161-169	0.39	0.56	0.091	0.144
TG04-041	Leach’s storm-petrel	24	2	-	173	176-178	0.5	0.3	0.272	-0.142
TG04-061	Leach’s storm-petrel	24	3	-	186	202-204‡	0.46	0.52	0.813	0.051
TG05-053	Leach’s storm-petrel	24	4	-	196	211-213‡	0.29	0.71	<0.001*	0.417
TG08-024 (primer set1)	Leach’s storm-petrel	20	3	-	243	240-242‡	0.45	0.59	0.389	0.132
TG11-011	Leach’s storm-petrel	22	10	-	223	213-230‡	0.55	0.71	0.002	0.158
TG13-009	Leach’s storm-petrel	23	3	-	195	194-197	0.3	0.34	0.24	0.028
TG13-017	Leach’s storm-petrel	24	4	-	300	204-210	0.58	0.5	0.911	-0.112
CAM-11 (Z-linked)‡	European roller	17 M	2	No	147	M: 127, 129	0.12	0.229	0.042 (<0.001)	0.423
CAM-11 (Z-linked)‡	European roller	11 F	2	No	147	F: 127, 129	0	0	not applicable	not applicable
CAM-12§	European roller	29	4	Yes	370	341-344	0.72	0.66	0.923	-0.059
CAM-13	European roller	30	3	Yes	233	223-225	0	0.414	<0.001† (<0.001)	0.997
CAM-15§	European roller	29	6	No	274	264-279	0.52	0.474	1 (<0.001)	-0.086
CAM-16	European roller	30	3	No	313	282-288	0.17	0.215	0.027	0.109
CAM-17§	European roller	27	2	No	209	184, 186	0.15	0.14	1	-0.03
CAM-18§	European roller	23	2	No	348	329, 331	0.09	0.085	1	-0.013
CAM-24	European roller	23	5	Yes	121	100-107	0.44	0.672	0.009 (0.001)	0.191
TG01-000	European roller	29	6	Yes	253	209-214	0.66	0.78	0.048 (0.004)	0.078
TG01-040	European roller	28	8	Yes	286	278-285	0.75	0.79	0.913 (0.008)	0.016
TG02-078	European roller	28	6	No	308	293-305	0.54	0.73	0.012 (0.002)	0.141
TG03-002	European roller	28	4	Yes	127	119-124	0.21	0.23	0.198	0.073
TG03-098	European roller	29	8	Yes	235	245-252	0.69	0.74	0.755 (0.019)	0.009
TG04-012	European roller	26	4	Yes	150	141-144	0.69	0.56	0.689	-0.122
TG04-061	European roller	29	8	Yes	186	197-208	0.76	0.78	0.648 (0.017)	0.014
TG05-053	European roller	28	6	Yes	196	201-207	0.61	0.72	<0.001 (<0.001)	0.075
TG08-024 set2	European roller	21	4	Yes	243	231-234	0.57	0.71	0.507	0.097
TG11-011	European roller	28	3	Yes	223	209-211	0.14	0.31	0.002	0.352
TG13-017	European roller	28	3	No	300	214-220	0.5	0.39	0.453	-0.1392
